# Supplementary material for: Effect of Ammonia on Escherichia coli Growth and Aerobic Respiration: The Role of Cytochrome bd-II
Source: Antioxidants (Basel). 2026 Jul 9;15(7):859. doi: 10.3390/antiox15070859 (PMC13405924; doi:10.3390/antiox15070859)
Supplement: Supplementary file 1 [file antioxidants-15-00859-s001.zip]

Archive with 1 entries (1 files):
- antioxidants-4405343-supplementary.pdf
